# Supplementary material for: YKL-40 in the brain and cerebrospinal fluid of neurodegenerative dementias
Source: Mol Neurodegener. 2017 Nov 10;12:83. doi: 10.1186/s13024-017-0226-4 (PMC5681777; doi:10.1186/s13024-017-0226-4)
Supplement: Supplementary file 7 — YKL-40 positive astrocytes associated to β-amyloid plaques. Confocal Z-stack images obtained from double-labelling staining with YKL-40 (green) and β-amyloid (red) antibodies in the hippocampus of AD tissue. Z-stacks from representative senile β-amyloid plaque (A) and diffuse amyloid plaque (B) is shown. DRAQ5 staining is shown in blue. Individual channels as well as merge images are shown. Distance between-Z Stacks sections = 0.5 μm. (ZIP 2287 kb) [file 13024_2017_226_MOESM7_ESM.zip]

Archive with 2 entries (2 files):
- Additional File 7A.tif
- Additional File 7B.tif
